# Supplementary material for: Comparative whole-genome sequence analysis of Mycobacterium tuberculosis isolated from pulmonary tuberculosis and tuberculous lymphadenitis patients in Northwest Ethiopia
Source: Front Microbiol. 2023 Jun 30;14:1211267. doi: 10.3389/fmicb.2023.1211267 (PMC10348828; doi:10.3389/fmicb.2023.1211267)
Supplement: Supplementary file 2 [file Table_1.xlsx]

## Sheet: statistics_all
SampleID	Lineage/Sub-lineage	Genotype	Total Reads	Mapped Reads	% Mapped Reads	Genome Size	Genome GC	(Any) Total Bases	% (Any) Total Bases	(Any) GC-Content	(Any) Coverage mean	(Any) Coverage median	(Unambiguous) Total Bases	% (Unambiguous) Total Bases	(Unambiguous) GC-Content	(Unambiguous) Coverage mean	(Unambiguous) Coverage median	SNPs	Deletions	Insertions	Uncovered	Substitutions (Including Stop Codons)
ET20221001	4.2.2	Euro-American	28703311	28572904	99.55	4411532	65.61	4392827	1	65.62	953.22	952	4388741	0.99	65.61	954.02	952	1034	320	143	18705	526
ET20221002	4.2.2	Euro-American	4200356	4180040	99.52	4411532	65.61	4396231	1	65.61	137.9	133	4367237	0.99	65.59	138.75	133	1030	341	126	15301	530
ET20221005	3	Delhi-CAS	4679250	4656445	99.51	4411532	65.61	4391621	1	65.6	155.33	150	4372452	0.99	65.54	155.95	151	1507	424	201	19911	815
ET20221006	3	Delhi-CAS	13845620	13774627	99.49	4411532	65.61	4396060	1	65.61	454.52	447	4392658	1	65.61	454.82	447	1544	502	216	15472	832
ET20221012	4.2.1	Ural	14339193	14280134	99.59	4411532	65.61	4406793	1	65.61	477.82	487	4399466	1	65.58	478.56	487	1086	372	127	4739	563
ET20221018	4.8	mainly T	17445670	15461093	88.62	4411532	65.61	4401325	1	65.61	516.13	527	4393049	1	65.58	517.03	527	666	202	65	10207	321
ET20221024	3	Delhi-CAS	5739956	5711730	99.51	4411532	65.61	4389489	1	65.58	191.3	195	4353174	0.99	65.45	192.81	195	1467	398	200	22043	785
ET20221025	4.1.2.1	Haarlem	51222805	51010347	99.59	4411532	65.61	4410745	1	65.61	1700.28	1750	4409161	1	65.61	1700.79	1750	1039	207	146	787	526
ET20221037	4.2.2	Euro-American	5826176	5729496	98.34	4411532	65.61	4391507	1	65.61	191.82	196	4365703	0.99	65.57	192.87	197	1019	312	133	20025	521
ET20221038	3	Delhi-CAS	6148623	6113882	99.43	4411532	65.61	4396625	1	65.6	204.24	206	4385638	0.99	65.57	204.71	206	1547	504	217	14907	834
ET20221051	4.3.4.2	LAM	6587454	6574055	99.8	4411532	65.61	4360038	0.99	65.62	222.05	223	4349066	0.99	65.58	222.57	223	948	224	127	51494	500
ET20221054	4.2.2	Euro-American	4269909	4245411	99.43	4411532	65.61	4402391	1	65.61	141.38	141	4372145	0.99	65.55	142.28	142	996	323	136	9141	502
ET20221055	4.3.3	LAM	6642654	6628796	99.79	4411532	65.61	4388781	0.99	65.61	220.56	215	4381984	0.99	65.59	220.87	215	925	267	122	22751	505
ET20221058	4.2.2	Euro-American	6048454	6012357	99.4	4411532	65.61	4405900	1	65.61	195.81	200	4391192	1	65.59	196.43	200	1024	303	139	5632	528
ET20221060	4.3.3	LAM	5275002	5264295	99.8	4411532	65.61	4387734	0.99	65.61	176.27	174	4371768	0.99	65.55	176.86	174	907	265	99	23798	495
ET20221062	3	Delhi-CAS	3894718	3878711	99.59	4411532	65.61	4392918	1	65.61	130.02	132	4372633	0.99	65.54	130.56	132	1508	340	198	18614	810
ET20221063	4.1.2.1	Haarlem	25146455	25050154	99.62	4411532	65.61	4394052	1	65.62	838.36	850	4392113	1	65.62	838.66	850	1020	221	155	17480	503
ET20221066	3	Delhi-CAS	40713809	40487307	99.44	4411532	65.61	4409948	1	65.61	1341.06	1369	4408433	1	65.61	1341.33	1369	1441	201	124	1584	767
ET20221083	4.2.2	Euro-American	5657928	5630756	99.52	4411532	65.61	4403763	1	65.61	188.26	190	4391291	1	65.58	188.74	190	1028	358	135	7769	530
ET20221094	3	Delhi-CAS	5752298	5723590	99.5	4411532	65.61	4392048	1	65.61	188.89	186	4386075	0.99	65.6	189.11	186	1534	484	215	19484	829
ET20221109	3	Delhi-CAS	4501519	4471527	99.33	4411532	65.61	4391763	1	65.59	150.13	152	4364188	0.99	65.5	151	152	1490	427	198	19769	802
ET20221110	4.3.4.2	LAM	4172723	4156442	99.61	4411532	65.61	4358393	0.99	65.61	140.52	142	4337064	0.98	65.54	141.14	143	917	220	122	53139	483
ET20221138	4.1.2.1	Haarlem	4864600	4846374	99.63	4411532	65.61	4392283	1	65.62	163.09	165	4377317	0.99	65.57	163.59	165	1004	222	129	19249	501
ET20221146	3.1.1	Delhi-CAS	5782668	5761118	99.63	4411532	65.61	4395797	1	65.62	191.3	190	4389599	1	65.6	191.53	190	1500	610	185	15735	807
ET20221158	4.2.1	Ural	5752100	5728307	99.59	4411532	65.61	4390983	1	65.61	190.09	190	4376422	0.99	65.56	190.67	190	1017	262	89	20549	512
ET20221160	4.3.4.2	LAM	18663598	17578942	94.19	4411532	65.61	4370468	0.99	65.62	593.63	608	4354012	0.99	65.6	595.82	608	955	224	137	41064	501
ET20221169	3	Delhi-CAS	5374829	5356818	99.66	4411532	65.61	4395190	1	65.61	176.96	171	4391211	1	65.61	177.08	171	1531	474	232	16342	825
ET20221173	4.6	Euro-American	4032650	4025658	99.83	4411532	65.61	4404850	1	65.62	134.17	129	4396479	1	65.59	134.39	130	786	227	127	6682	431
ET20221180	4.8	mainly T	12599712	12562954	99.71	4411532	65.61	4407772	1	65.61	419.67	419	4394177	1	65.59	420.92	420	549	289	97	3760	298
ET20221185	4.2.2	Euro-American	18726510	18637258	99.52	4411532	65.61	4410402	1	65.62	620.81	625	4407155	1	65.61	621.21	625	1018	321	135	1130	527
ET20221188	4.1.2.1	Haarlem	5995180	5975714	99.68	4411532	65.61	4398810	1	65.62	200.41	201	4380838	0.99	65.58	201.18	201	1018	177	159	12722	506
ET20221199	4.2.2	Euro-American	4479273	4455405	99.47	4411532	65.61	4386474	0.99	65.59	150.06	153	4354523	0.99	65.49	151.08	153	979	233	133	25058	506
ET20222001	3	Delhi-CAS	13729787	13674768	99.6	4411532	65.61	4405693	1	65.61	454.4	456	4390491	1	65.58	455.91	456	1510	479	199	5839	806
ET20222003	4.6	Euro-American	18838209	18802928	99.81	4411532	65.61	4410495	1	65.61	625.31	598	4403134	1	65.61	626.31	598	794	252	122	1037	432
ET20222008	4.1.2.1	Haarlem	5208037	5189972	99.65	4411532	65.61	4395700	1	65.62	173.29	168	4385456	0.99	65.59	173.64	168	1015	191	133	15832	523
ET20222011	4.1.2.1	Haarlem	5500595	5472693	99.49	4411532	65.61	4392132	1	65.62	183.32	186	4376749	0.99	65.57	183.91	187	1012	188	142	19400	501
ET20222014	4.1.2.1	Haarlem	22008513	21903261	99.52	4411532	65.61	4368994	0.99	65.63	738.07	756	4364310	0.99	65.61	738.8	756	1004	274	165	42538	495
ET20222019	4.1.2.1	Haarlem	20097283	20015666	99.59	4411532	65.61	4369696	0.99	65.63	671.35	683	4366900	0.99	65.63	671.72	683	1014	221	146	41836	501
ET20222022	4.2.2	Euro-American	3049556	3031678	99.41	4411532	65.61	4391052	1	65.61	100.36	102	4370800	0.99	65.56	100.77	102	1001	261	125	20480	519
ET20222043	7	Ethiopia	3977153	3948723	99.29	4411532	65.61	4381013	0.99	65.6	132.87	135	4345379	0.99	65.53	133.87	136	2244	508	261	30519	1213
ET20222049	4.2.2	Euro-American	3309861	3293200	99.5	4411532	65.61	4389590	1	65.6	110.51	112	4360204	0.99	65.51	111.18	112	997	258	126	21942	520
ET20222050	4.8	mainly T	4786335	4770204	99.66	4411532	65.61	4395618	1	65.61	159	161	4380100	0.99	65.55	159.51	161	615	114	64	15914	323
ET20222076	4.1.1.1	X-type	7334456	6818950	92.97	4411532	65.61	4401544	1	65.62	219.51	225	4394723	1	65.61	219.82	225	996	399	148	9988	513
ET20222082	3	Delhi-CAS	4560441	4540177	99.56	4411532	65.61	4395082	1	65.6	152.3	154	4373525	0.99	65.53	152.98	155	1492	434	187	16450	795
ET20222086	4.6	Euro-American	4166957	4157124	99.76	4411532	65.61	4398733	1	65.62	138.55	137	4390111	1	65.59	138.79	137	773	222	113	12799	421
ET20222087	4.2.2	Euro-American	6175721	6149188	99.57	4411532	65.61	4404386	1	65.61	204.72	201	4398830	1	65.6	204.94	201	1058	324	149	7146	543
ET20222093	3.1.1	Delhi-CAS	5785499	5291638	91.46	4411532	65.61	4399987	1	65.61	177.16	180	4389008	0.99	65.58	177.55	180	1503	635	198	11545	808
ET20222094	3	Delhi-CAS	5288007	5263878	99.54	4411532	65.61	4396991	1	65.61	175.42	177	4387052	0.99	65.58	175.78	177	1528	439	204	14541	824
ET20222195	4.8	mainly T	5339491	5322109	99.67	4411532	65.61	4400989	1	65.61	178.29	181	4387581	0.99	65.56	178.79	181	585	166	72	10543	319
ET20222334	3	Delhi-CAS	5721692	5645851	98.67	4411532	65.61	4394546	1	65.6	188	186	4379468	0.99	65.55	188.6	187	1487	368	214	16986	802
ET20222337	3	Delhi-CAS	4752126	4711961	99.15	4411532	65.61	4385106	0.99	65.59	158.54	161	4354268	0.99	65.48	159.58	162	1466	337	235	26426	772
ET20222359	4.2.2	Euro-American	6708416	6510321	97.05	4411532	65.61	4390536	1	65.61	216.94	222	4375035	0.99	65.56	217.66	222	1010	395	130	20996	526
ET20222364	4.2.2	Euro-American	9024245	8237377	91.28	4411532	65.61	4393025	1	65.62	250.76	251	4389345	0.99	65.61	250.94	251	1049	295	156	18507	546
ET20222365	4.2.2	Euro-American	5774469	5634830	97.58	4411532	65.61	4391301	1	65.61	188.15	192	4374641	0.99	65.56	188.81	192	1027	292	138	20231	536
ET20222372	3	Delhi-CAS	4223632	4116720	97.47	4411532	65.61	4384222	0.99	65.6	137.98	140	4359985	0.99	65.52	138.67	140	1515	322	209	27310	806
ET20222373	4.2.2	Euro-American	6891732	6319648	91.7	4411532	65.61	4402097	1	65.61	191.47	177	4396625	1	65.6	191.68	177	1048	288	147	9435	542
ET20222375	4.2.2	Euro-American	5460353	5111737	93.62	4411532	65.61	4389831	1	65.61	169.36	169	4371960	0.99	65.55	170	169	998	293	127	21701	519
ET20222410	4.6	Euro-American	5722526	5615809	98.14	4411532	65.61	4404620	1	65.61	187.07	190	4394499	1	65.58	187.47	190	791	260	122	6912	429
ET20222412	4.1.2.1	Haarlem	5299218	5210583	98.33	4411532	65.61	4389501	1	65.6	174.57	178	4358711	0.99	65.49	175.72	178	991	165	153	22031	490
ET20222413	4.8	mainly T	6787495	6704738	98.78	4411532	65.61	4399039	1	65.6	224.8	230	4376569	0.99	65.51	225.89	230	555	187	71	12493	310
ET20222421	4.1.2.1	Haarlem	4349927	4239532	97.46	4411532	65.61	4379494	0.99	65.61	142.06	145	4349469	0.99	65.51	142.97	145	980	197	141	32038	496
ET20222435	3	Delhi-CAS	8947545	8752406	97.82	4411532	65.61	4393622	1	65.6	292.49	298	4381169	0.99	65.56	293.27	299	1487	481	256	17910	794
ET20222453	3	Delhi-CAS	5178065	5046161	97.45	4411532	65.61	4394085	1	65.6	167.28	170	4376183	0.99	65.54	167.91	170	1498	485	236	17447	803
ET20225187	3	Delhi-CAS	5377230	5261297	97.84	4411532	65.61	4402366	1	65.6	175.98	179	4377969	0.99	65.52	176.89	179	1481	467	205	9166	801
ET20225221	4.3.4.1	LAM	5946604	5725799	96.29	4411532	65.61	4363170	0.99	65.61	192.4	196	4342780	0.98	65.57	193.25	196	959	237	95	48362	491
ET20225223	3	Delhi-CAS	5879323	5708880	97.1	4411532	65.61	4389260	0.99	65.57	191.18	197	4350491	0.99	65.44	192.8	197	1452	319	207	22272	769
ET2022-1003	3	Delhi-CAS	10990469	10452519	95.11	4411532	65.61	4383425	0.99	65.58	343.06	351	4354096	0.99	65.48	345.31	351	1452	423	171	28107	773
ET2022-1013	3	Delhi-CAS	10398967	10340521	99.44	4411532	65.61	4396695	1	65.56	340.45	355	4347489	0.99	65.43	344.21	356	1453	363	194	14837	777
ET2022-1015	3	Delhi-CAS	6824978	6791879	99.52	4411532	65.61	4378958	0.99	65.6	224.28	228	4354762	0.99	65.51	225.47	228	1508	310	228	32574	790
ET2022-1017	4.3.4.2	LAM	5296069	5118281	96.64	4411532	65.61	4343378	0.98	65.55	170.75	173	4290853	0.97	65.38	172.72	173	871	148	128	68154	458
ET2022-1021	4.1.2.1	Haarlem	4192255	4172844	99.54	4411532	65.61	4380628	0.99	65.56	137.37	141	4330497	0.98	65.4	138.86	141	967	143	122	30904	492
ET2022-1027	7	Ethiopia	6449955	6401540	99.25	4411532	65.61	4378948	0.99	65.58	212.29	217	4349998	0.99	65.5	213.63	217	2274	463	287	32584	1218
ET2022-1045	4.3.4.2	LAM	7498341	7477293	99.72	4411532	65.61	4353883	0.99	65.59	247.13	252	4319050	0.98	65.46	249.05	253	899	165	110	57649	475
ET2022-1046	3.1.1	Delhi-CAS	6352292	6322525	99.53	4411532	65.61	4382551	0.99	65.56	208.88	217	4330231	0.98	65.39	211.28	218	1426	391	163	28981	765
ET2022-1057	3	Delhi-CAS	6738686	6708328	99.55	4411532	65.61	4402835	1	65.61	220.98	223	4390041	1	65.56	221.58	223	1497	493	226	8697	807
ET2022-1061	4.1.2.1	Haarlem	5957955	5932159	99.57	4411532	65.61	4392488	1	65.62	195.6	198	4375228	0.99	65.55	196.32	199	991	174	145	19044	487
ET2022-1067	3	Delhi-CAS	5082640	5058679	99.53	4411532	65.61	4389922	1	65.6	167.24	169	4367106	0.99	65.52	168.05	169	1474	413	179	21610	787
ET2022-1077	3	Delhi-CAS	6379942	6351829	99.56	4411532	65.61	4387580	0.99	65.6	210.21	214	4362387	0.99	65.51	211.36	214	1501	400	228	23952	788
ET2022-1078	3	Delhi-CAS	6177267	6150854	99.57	4411532	65.61	4393125	1	65.6	202	202	4377096	0.99	65.54	202.68	202	1489	404	208	18407	793
ET2022-1082	4.2.2	Euro-American	7110052	7075120	99.51	4411532	65.61	4402360	1	65.6	233.16	238	4380607	0.99	65.53	234.27	238	1006	308	104	9172	517
ET2022-1084	4.8	mainly T	6666530	6642690	99.64	4411532	65.61	4383928	0.99	65.55	219.76	230	4321014	0.98	65.35	222.8	231	526	204	64	27604	299
ET2022-1090	4.2.1	Ural	7143408	7103605	99.44	4411532	65.61	4406109	1	65.6	233.94	238	4388661	0.99	65.53	234.81	238	1022	349	102	5423	509
ET2022-1111	4.1.2.1	Haarlem	5333731	4814883	90.27	4411532	65.61	4391249	1	65.62	157.93	160	4372307	0.99	65.55	158.55	160	991	177	131	20283	489
ET2022-1135	3	Delhi-CAS	18824112	18723903	99.47	4411532	65.61	4378598	0.99	65.61	616.31	607	4376522	0.99	65.61	616.54	607	1524	495	193	32934	803
ET2022-1155	4.2.2	Euro-American	6142472	6110220	99.47	4411532	65.61	4391181	1	65.61	201.76	204	4377193	0.99	65.57	202.36	205	1016	225	134	20351	522
ET2022-1159	4.2.2	Euro-American	7384480	7348894	99.52	4411532	65.61	4404179	1	65.61	237	236	4390094	1	65.6	237.7	237	1043	302	161	7353	536
ET2022-1161	3	Delhi-CAS	6643952	6615053	99.57	4411532	65.61	4391207	1	65.61	217.56	216	4379388	0.99	65.58	218.1	216	1531	498	253	20325	806
ET2022-1165	3	Delhi-CAS	8997720	8939539	99.35	4411532	65.61	4396134	1	65.61	290.99	295	4388843	0.99	65.58	291.44	295	1510	542	243	15398	806
ET2022-1196	4.2.2	Euro-American	4968370	4542613	91.43	4411532	65.61	4376432	0.99	65.51	150.8	158	4297199	0.97	65.31	153.41	159	970	273	101	35100	493
ET2022-2002	4.2.2	Euro-American	7106983	7069809	99.48	4411532	65.61	4391810	1	65.61	234.53	238	4382433	0.99	65.59	234.98	238	1028	337	134	19722	529
ET2022-2006	4.2.2	Euro-American	6272226	6242427	99.52	4411532	65.61	4409125	1	65.61	206.06	209	4385274	0.99	65.57	207.1	210	1013	312	143	2407	518
ET2022-2013	4.1.1.1	X-type	4994877	4973680	99.58	4411532	65.61	4399887	1	65.62	160.62	157	4392653	1	65.61	160.85	157	992	389	107	11645	513
ET2022-2031	4.6	Euro-American	7396695	7374629	99.7	4411532	65.61	4403046	1	65.61	241.68	247	4386018	0.99	65.54	242.58	247	756	222	115	8486	415
ET2022-2044	4.8	mainly T	6342660	6323219	99.69	4411532	65.61	4397475	1	65.61	209.31	212	4386812	0.99	65.57	209.78	213	567	261	85	14057	322
ET2022-2051	4.1.1.3	X-type	5671957	5649284	99.6	4411532	65.61	4398745	1	65.61	186.29	191	4384195	0.99	65.57	186.86	191	1035	278	174	12787	537
ET2022-2077	4.1.2.1	Haarlem	5931546	5905739	99.56	4411532	65.61	4392695	1	65.62	194.54	197	4379533	0.99	65.57	195.07	197	1012	191	133	18837	496
ET2022-2079	4.1.2.1	Haarlem	5487255	5467513	99.64	4411532	65.61	4406984	1	65.61	180.1	181	4377674	0.99	65.56	181.24	182	1010	199	145	4548	498
ET2022-2084	3	Delhi-CAS	5845666	5814439	99.47	4411532	65.61	4404738	1	65.62	187.49	178	4398470	1	65.6	187.71	178	1517	411	211	6794	817
ET2022-2099	4.3.3	LAM	7314232	7244776	99.05	4411532	65.61	4388402	0.99	65.61	238.63	242	4377001	0.99	65.57	239.21	242	925	255	125	23130	505
ET2022-2100	4.1.2.1	Haarlem	9262401	8658900	93.48	4411532	65.61	4394032	1	65.62	284.71	288	4388274	0.99	65.6	285.05	288	1011	221	141	17500	500
ET2022-2312	4.1.2.1	Haarlem	7695543	7615220	98.96	4411532	65.61	4393863	1	65.62	249.15	252	4387721	0.99	65.6	249.46	252	1015	229	151	17669	500
ET2022-2340	4.2.2	Euro-American	7742580	7614143	98.34	4411532	65.61	4392522	1	65.61	249.17	253	4386026	0.99	65.6	249.5	253	1057	349	149	19010	547
ET2022-2341	3	Delhi-CAS	3847005	3684106	95.77	4411532	65.61	4391994	1	65.56	117.12	122	4330345	0.98	65.36	118.68	122	1420	298	196	19538	765
ET2022-2343	3	Delhi-CAS	7379516	7138557	96.73	4411532	65.61	4396312	1	65.61	230.61	235	4385373	0.99	65.57	231.15	235	1539	401	225	15220	825
ET2022-2348	4.2.2	Euro-American	6796355	6728418	99	4411532	65.61	4391745	1	65.61	222.25	219	4382746	0.99	65.59	222.67	219	1039	328	134	19787	541
ET2022-2353	3	Delhi-CAS	6935627	6798324	98.02	4411532	65.61	4398179	1	65.61	220.37	223	4391864	1	65.59	220.65	223	1516	420	221	13353	811
ET2022-2356	4.2.2	Euro-American	6922194	6605701	95.43	4411532	65.61	4391882	1	65.61	213.45	212	4383416	0.99	65.59	213.83	212	1040	314	167	19650	538
ET2022-2358	3	Delhi-CAS	6169836	5802362	94.04	4411532	65.61	4404644	1	65.61	186.52	176	4397995	1	65.59	186.76	176	1503	466	210	6888	813
ET2022-2362	3	Delhi-CAS	6689888	6502628	97.2	4411532	65.61	4398276	1	65.61	212.21	214	4391481	1	65.59	212.5	214	1506	352	200	13256	804
ET2022-2367	3.1.1	Delhi-CAS	5686398	5209851	91.62	4411532	65.61	4402750	1	65.61	165.21	169	4389753	1	65.57	165.66	169	1481	491	187	8782	802
ET2022-2432	4.2.2	Euro-American	9029224	8771267	97.14	4411532	65.61	4390514	1	65.56	289.82	309	4336136	0.98	65.39	293.33	309	999	254	141	21018	512
ET2022-2441	4.6	Euro-American	5707417	5689928	99.69	4411532	65.61	4409864	1	65.61	185.55	187	4398852	1	65.59	185.99	188	793	235	111	1668	430
ET2022-2452	4.2.2	Euro-American	8911801	8781561	98.54	4411532	65.61	4391928	1	65.62	290.15	295	4386033	0.99	65.6	290.5	295	1013	360	134	19604	522
ET2022-5194	3.1.1	Delhi-CAS	7388945	6821712	92.32	4411532	65.61	4394146	1	65.62	220.39	223	4389123	0.99	65.61	220.61	223	1496	525	197	17386	800
ET2022-5242	4.2.2	Euro-American	7593946	6458921	85.05	4411532	65.61	4393067	1	65.61	212.43	216	4370342	0.99	65.56	213.47	217	1007	362	141	18465	528
